# Supplementary material for: The Effect of Feeding Liquid or Dry Creep Feed on Growth Performance, Feed Disappearance, Enzyme Activity and Number of Eaters in Suckling Piglets
Source: Animals (Basel). 2021 Nov 4;11(11):3144. doi: 10.3390/ani11113144 (PMC8614247; doi:10.3390/ani11113144)
Supplement: Supplementary file 1 [file animals-11-03144-s001.zip]

Archive with 1 entries (1 files):
- animals-1386418-supplementary.pdf
